# Supplementary material for: Intrinsically disordered regions are not sufficient to direct the compartmental localization of nucleolar proteins in the nucleus
Source: PLoS Biol. 2023 Nov 9;21(11):e3002378. doi: 10.1371/journal.pbio.3002378 (PMC10662738; doi:10.1371/journal.pbio.3002378)
Supplement: S1 Data — Significance was determined using a t test (p < 0.05) with N = 30 (Gar1) and 26 (Gar1M1) for the Gar1 set and N = 24 (Nhp2) and 21 (Nhp2P83A) for the Nhp2 set. These experiments were repeated with nucleoli from the oocytes of 3 different frogs and were significant each time (Supplementary data file: S1_Data.xlsx). (XLSX) [file pbio.3002378.s005.xlsx]

## Sheet: Gar1 & Fbl Overlap
Fluorescent intensity overlap analysis for Fig 2
Set 1 (from paper): Imaged after 20 min diffsion		Set 1: same day as set 1 but immediate imaging		Set 2: Imaged after 20 min diffsion		Set 3: Immediate Imaging
Gar1R FblG	Gar1M1R FblG	Gar1mCherry FblG	Gar1M1mCherry FblG	Gar1G FblR	Gar1M1G FblR	Gar1G FblR	Gar1M1G FblR
0.971	0.308	0.953	0.099	0.963	0.098	0.297	0.068
0.971	0.341	0.95	0.08	0.961	0.113	0.367	0.058
0.947	0.32	0.897	0.082	0.968	0.236	0.237	0.045
0.943	0.253	0.958	0.058	0.955	0.264	0.186	0.046
0.95	0.208	0.892	0.089	0.933	0.21	0.728	0.042
0.96	0.394	0.955	0.042	0.91	0.225	0.685	0.09
0.961	0.299	0.909	0.039	0.981	0.306	0.503	0.119
0.955	0.34	0.696	0.077	0.988	0.272	0.636	0.135
0.937	0.399	0.855	0.058	0.965	0.243	0.709	0.141
0.938	0.344	0.822	0.038	0.972	0.26	0.632	0.085
0.965	0.269	0.955	0.074	0.947	0.133	0.657	0.078
0.955	0.254	0.939	0.056	0.971	0.147	0.262	0.047
0.941	0.18	0.944	0.068	0.977	0.156	0.29	0.02
0.953	0.08	0.413	0.096	0.971	0.143	0.957	0.012
0.971	0.142	0.965	0.088	0.964	0.171	0.979	-0.001
0.957	0.156	0.914	-0.002	0.97	0.128	0.979	0.006
0.973	0.071	0.888	0.066	0.955	0.129	0.97	0.017
0.981	0.156	0.858	0.037	0.947	0.153	0.973	0.001
0.954	0.075	0.847	0.043	0.947	0.167	0.877	0.002
0.945	0.11	0.683	0.065	0.955	0.11	0.932
0.956	0.429	0.82	0.054	0.94	0.071	0.946
0.955	0.435	0.935	0.122	0.982	0.103	0.966
0.922	0.56	0.929	0.086	0.971	0.106	0.97
0.843	0.522	0.952	0.14	0.985	0.101	0.941
0.946	0.389		0.059	0.97	0.114
0.927	0.618		0.12	0.961	0.153
0.975			0.089	0.964	0.122
0.956			0.109	0.965	0.129
0.971			0.053	0.944	0.149
0.923			0.103	0.888	0.111
			0.087	0.959	0.112
			0.098	0.983	0.092
			0.014	0.928	0.087
			0.075	0.964	0.092
				0.906
				0.931

## Sheet: Nhp2 & Fbl Overlap
Set 1 (from paper): Imaged after 20 min diffsion		Set 2: Immediate Imaging		Set 3: Immediate Imaging
Nhp2R FblG	Nhp2P83AR FblG	Nhp2 and FblG	Nhp2P83AR and FblG	Nhp2PR and FblG	Nhp2P83AR and FblG
0.989	0.472	0.759	0.464	0.908	0.604
0.965	0.382	0.797	0.316	0.927	0.615
0.99	0.558	0.851	0.541	0.934	0.672
0.978	0.503	0.785	0.559	0.884	0.564
0.958	0.412	0.723	0.1	0.804	0.569
0.98	0.099	0.705	0.091	0.96	0.447
0.945	0.186	0.674	0.384	0.942	0.496
0.948	0.209	0.625	0.337	0.922	0.525
0.937	0.472	0.843	0.379	0.966	0.537
0.942	0.46	0.882	0.331	0.939	0.625
0.968	0.583	0.793	0.305	0.918	0.658
0.97	0.602	0.863	0.293	0.887	0.595
0.976	0.625	0.856	0.442	0.914	0.443
0.944	0.639	0.9	0.344	0.888	0.387		Fluorescent intensity overlap for Fig 2
0.97	0.609	0.908	0.336	0.866	0.445
0.959	0.591	0.849	0.25	0.911	0.475
0.972	0.514	0.839	0.562	0.925	0.476
0.974	0.554	0.846	0.521	0.942	0.46
0.977	0.323	0.824	0.513	0.885	0.411
0.983	0.557	0.635	0.513	0.944	0.559
0.959	0.601	0.586	0.484	0.908	0.496
0.968		0.832	0.431	0.802	0.527
0.953		0.881	0.557		0.498
0.968		0.837	0.492		0.398
		0.824	0.483		0.377
		0.695	0.482		0.463
			0.33
			0.305
			0.318
			0.366
			0.45
			0.464
