# Supplementary material for: Intrinsically disordered regions are not sufficient to direct the compartmental localization of nucleolar proteins in the nucleus
Source: PLoS Biol. 2023 Nov 9;21(11):e3002378. doi: 10.1371/journal.pbio.3002378 (PMC10662738; doi:10.1371/journal.pbio.3002378)
Supplement: S2 Data — N = 15, 58, 52, and 24 for days 1–4, respectively (Supplementary data files for Figs 1D, 1F, S1A and S1B can be found in: S2_Data.xlsx). (XLSX) [file pbio.3002378.s006.xlsx]

## Sheet: Figure S1A
NclG and Fbl R Overlap as measured by Pearson's coefficient
Day 1	Day 2	Day 3	Day 4
0.432	0.078	0.138	0.839
0.52	0.112	0.168	0.75
0.525	0.119	0.327	0.84
0.688	0.166	0.183	0.797
0.37	0.23	0.161	0.815
0.479	0.107	0.143	0.782
0.295	0.185	0.2	0.852
0.94	0.202	0.182	0.845
0.771	0.088	0.277	0.855
0.328	0.045	0.137	0.875
0.414	0.211	0.269	0.738
0.531	0.1	0.206	0.854
0.201	0.909	0.272	0.858
0.44	0.275	0.291	0.883
0.328	0.122	0.501	0.883
	0.131	0.202	0.871
	0.199	0.13	0.736
	0.076	0.282	0.816
	0.131	0.466	0.706
	0.091	0.198	0.834
	0.4	0.253	0.759
	0.079	0.367	0.784
	0.078	0.13	0.823
	0.284	0.217	0.77
	0.251	0.24
	0.184	0.389
	0	0.204
	0.065	0.374
	0.047	0.41
	0	0.413
	0.02	0.44
	0.103	0.517
	0.126	0.288
	0	0.384
	0.067	0.192
	0.192	0.231
	0.155	0.303
	0.163	0.327
	0.138	0.269
	0.404	0.308
	0.039	0.257
	0.305	0.266
	0.158	0.2
	0.068	0.38
	0.234	0.155
	0.189	0.339
	0.092	0.311
	0.096	0.339
	0.363	0.332
	0.236	0.402
	0.162	0.21
	0.253	0.424
	0.218
	0.156
	0.137
	0.051
	0.147
	0.14

## Sheet: Figure S1B
All values here are the coefficient of variation (one channel one nucleolus per number) "OR" is used in placed of deltaN
From Figure 1 panel D, analysis is Figure S1B														From Figure 1 panel F, analysis is Figure S1B																	From Figure 1 panel G, analysis is Figure S1B
IddNcl vs Ncl Replicate 1		IddNcl vs Ncl Replicate 2		IddNcl vs Ncl Replicate 3		IddFbl vs Fbl Replicate 1		IddFbl vs Fbl Replicate 2			IddFbl vs Fbl Replicate 3			IddNclFbl chimeras vs Fbl Replicate 1				Replicate 3		IddNclFbl chimeras vs Fbl Set 2					IddNclFbl chimeras vs Fbl Replicate 3		IddNclFbl chimeras vs Fbl Replicate 3				IddNclGar1 Chimeras Replicate 1				IddNclGar1 Chimeras Replicate 2				IddNclGar1 Chimeras Replicate 3			IddNclGar1 Chimeras Replicate 3
NclG (coinjected with FblR)	IddNclG (coinjected with FblR)	NclG (coinjected with FblR)	IddNclG (coinjected with FblR)	NclG (coinjected with FblR)	IddNclG (coinjected with FblR)	FblR (coinjected with IddFblG)	IddFblG (coinjected with FblR)	FblG (coinjected with IddFblR)	IddFblG (coinjected with FblR)	FblR (coinjected with IddFblG)	FblR (coinjected with IddFblG)	IDDFblG		IddNclFblG (coinjected with FblR)	IddNclORFblG (coinjected with FblR)	ORFblG (coinjected with FblR)	FblG (coinjected with ORFblR)	FblR	ORFblR (coinjected with FblG)	IddNclFblG (coinjected with FblR)	IddNclORFblG (coinjected with FblR)	ORFblG (coinjected with FblR)	FblR (coinjected with IDRNclORFblG)	FblR (coinjected with ORFblG)	FblG	IddNclORFblG	IddNclFblG	FblR (coinjected with IDDNclFblG)	FblR (alone)		Gar1R (coinjected with FblG)	IDRNclGar1R (coinjected with FblG)	IDRNclORGar1R (coinjected with FblG)	OrGar1R (coinjected with FblG)	Gar1R (coinjected with FblG)	IDRNclGar1R (coinjected with FblG)	IDRNclORGar1R (coinjected with FblG)	OrGar1R (coinjected with FblG)	Gar1R	IddNclGar1R	IddNclORGar1R	Gar1R	OrGar1R	Gar1G	ORGar1G
0.3889	0.7722	0.5233	0.4067	0.5197	0.3902	0.8752	0.4816	0.9278	0.5321	0.9708	1.163	0.5392		0.6225	0.9603	0.5972	0.9057	1.2241	0.6636	0.6344	0.8004	0.6508	0.7891	0.9609	0.9256	0.3976	1.1897	1.0791	1.2499		0.7183	0.7342	0.5229	0.6427	1.2242	0.9685	1.2268	0.6368	0.9693	1.3227	0.7802	1.0025	0.9099	0.714	0.8651
0.4366	0.6778	0.5265	0.3825	0.5269	0.3754	0.6931	0.4789	1.0383	0.5116	1.3058	0.8782	0.4881		0.5578	0.8291	0.6838	1.0887	1.3105	0.6672	0.9567	0.8068	0.6739	1.0419	0.8427	0.8477	0.4292	0.9476	1.2403	1.0762		0.7747	0.4578	0.6189	0.5801	1.1731	1.0536	1.0608	0.8229	0.9711	0.8212	0.768	0.9645	0.8425	0.9994	0.9019
0.3649	0.6959	0.4905	0.434	0.4363	0.4844	1.1224	0.5381	1.0301	0.4823	0.969	1.0643	0.5359		0.6714	0.8996	0.6893	1.0307	1.1225	0.7288	0.9952	0.728	0.6526	0.8889	0.9185	0.9512	0.4525	0.905	0.9367	0.8908		0.627	0.656	0.6016	0.5434	0.7055	0.9673	0.8244	0.9064	1.0128	1.0347	1.0604	0.9673	0.7668	0.9399	1.0691
0.3617	0.7341	0.4804	0.4128	0.4912	0.4579	1.2623	0.5491	0.9407	0.5063	0.9376	0.8923	0.4791		0.6697	1.084	0.8095	1.0917	1.5013	0.626	0.5196	0.8235	0.6752	1.032	0.9164	0.9273	0.4263	1.202	0.8493	0.8205		0.6551	0.7613	0.6281	0.6151	1.0395	1.1987	0.8756	0.7902	1.0604	0.8783	0.8664	1.1488	0.841	0.8659	0.8111
0.3792	0.6604	0.5139	0.5519	0.3576	0.3704	0.7174	0.4387	0.8356	0.4955	0.8821	0.9032	0.4812		0.6545	1.094	0.993	1.1851	1.5467	0.8181	0.9706	0.8271	0.5966	0.9971	0.8348	1.0125	0.4688	1.2044	0.7948	1.2259		0.7366	0.4929	0.5911	0.5329	1.391	1.0192	1.157	0.6833	1.1719	1.2864	0.7001	0.9227	0.6193	0.8329	1.1048
0.3844	0.6238	0.5718	0.4304	0.3746	0.413	0.7519	0.4441	1.2292	0.5388	1.1525	1.4272	0.4775		0.641	1.0056	0.9537	1.0156	0.9525	0.7418	1.4153	0.7108	0.7254	0.9066	0.9232	0.9924	0.4674	1.0627	0.7317	0.7853		0.638	0.6776	0.6016	0.4686	0.8908	1.1284	1.3387	0.6808	0.9895	1.6302	0.7636	0.9187	0.6024	0.6352	0.7678
0.4477	0.6708	0.4963	0.4496	0.4387	0.4316	1.2889	0.5359	1.0177	0.5364	0.6668	1.0284	0.5458		0.7716	1.0313	0.7164	1.0139	1.3063	0.7227	1.2229	0.8524	0.7834	1.0315	1.0642	0.9273	0.5356	0.8608	0.8877	0.7733		0.7056	0.7371	0.5654	0.5772	1.0247	1.0042	0.7844	0.5263	0.9335	1.3166	1.0677	0.9321	0.5984	0.6011	1.036
0.4399	0.6715	0.5117	0.348	0.3777	0.4265	1.15	0.5313	1.1615	0.5428	0.7111	0.9679	0.5131		0.5891	1.0432	1.0458	1.0082	1.0056	0.7039	0.8736	0.722	0.7641	0.9056	0.9661	1.0125	0.4343	1.1026	0.9169	0.9783		0.7707	0.5522	0.5513	0.5436	0.7046	1.1967	1.1546	0.5379	1.0078	1.0192	0.9049	1.1457	0.8379	0.6123	1.065
0.3608	0.5924	0.4939	0.4765	0.383	0.3342	1.0297	0.5299	0.75	0.523	1.1736	0.9487	0.5142		0.6456	1.1104	0.8506	0.5025	1.2292	0.7196	1.291	0.7351	0.7051	0.7648	0.9205	0.9924	0.4659	0.9286	0.7272	1.5446		0.5942	0.7887	0.6225	0.5803	0.6739	0.8259	1.2625	0.7708	0.7808	0.7677	0.7258	1.323	0.9791	0.7558	0.9433
0.4522	0.7191	0.5217	0.5025	0.4784	0.4098	1.0396	0.5108	0.9033	0.5155	0.9648	1.3041	0.4781		0.6957	0.6048	0.8479	0.8384	0.5984	0.7186	1.716	1.1204	0.644	1.2182	0.8995	0.835	0.3917	0.7211	1.0602	0.8543		0.653	0.5522	0.618	0.704	0.9167	0.8092	0.9744	0.8374	0.8622	1.2241	0.7417	0.9719	0.8337	0.6861	0.9458
0.4306	0.8636	0.5407	0.4754	0.687	0.455	1.4836	0.5531	1.5262	0.5335	0.9116	1.0071	0.5079		0.7376	0.5692	0.9759	1.1677	1.0504	0.6289	1.2435	0.7338	0.8331	0.8579	0.7638	0.94	0.4819	0.8572	0.9755	1.4453		0.8769	0.5355	0.5529	0.6721	1.1912	0.8561	1.0103	1.1913	1.0366	1.0848	0.7372	1.0622	0.9639	0.892	0.9592
0.4738	0.7174	0.4999	0.5549	0.42	0.4783	1.2893	0.5323	1.1584	0.5117	0.9375	1.0912	0.5093		0.7057	0.9423	1.1217	1.0382	0.958	0.642	0.7539	0.9066	0.6814	1.031	0.8232	1.2301	0.4671	1.2972		1.2813		0.9058	0.6242	0.5637	0.7494	0.9854	0.8637	0.8084	1.0376	1.2669	0.7153	0.9147	1.146	0.6833	1.0529	0.773
0.4008	0.7845	0.495	0.3605	0.4545	0.3276	0.9887	0.5389	0.9896	0.4823	1.032	1.108	0.4919		0.7371	0.9671	0.7572	1.204	1.179	0.7636	1.2211	0.8905	0.5561	0.9818	0.7988	0.8623	0.4317	0.65		0.7945		0.6781	0.8183	0.5569	0.6626	0.9966	0.5399	0.7343	0.9593	1.1923	1.0755	0.616	0.9233	0.8624	0.9565	0.8025
0.3566	0.7328	0.5181	0.4383	0.4457	0.4856	1.0957	0.5038	0.9875	0.5177	1.0428	0.7708	0.5309		0.7392	1.0214	0.8243	1.5979	0.7766	0.7566	0.5259	0.8181	0.5712	0.6407	0.8491	0.8363	0.4721	0.8481		1.3547		0.5761	0.5317	0.5768	0.7256	1.2246	0.5131	0.8271	0.7186	1.3933	1.4906	0.7074	1.1624	0.585	0.8535	0.8596
0.4864	0.596	0.5409	0.33	0.4004	0.3546	1.0987	0.5271	1.5084	0.5475	1.1614	0.8008	0.4642		0.6887	1.1154	0.7228	1.301	1.0377	0.682	0.6732	0.7077	0.6093	0.8981	0.8845	0.6204	0.4412	1.1112		1.2908		0.5355	0.2758	0.5669	0.7119	1.3405	0.894	0.9613	0.7009	1.3576	0.7901	0.6782	1.0239	0.8381	1.0097	0.7889
0.3804	0.7053	0.5601	0.3618	0.4565	0.4242	1.3054	0.52	0.8457	0.5108	1.4898	0.9216	0.4739		0.6118	1.121	0.9281	1.5269	0.9731	0.6692	0.6612	0.7446	0.7761	0.8758	0.8357	0.8805	0.4599			1.2859		0.6791	0.2609	0.6777	0.7096	0.977	0.5779	1.1465	0.8598	1.1571	0.7467	0.8528	0.9214	1.0467	0.7387	0.851
0.3793	0.6895	0.4866	0.3458	0.4682	0.4516	1.1459	0.5154	1.0483	0.4639	1.0301	1.0167	0.451		0.6949	0.8071	0.7481	1.5017	0.7858	0.7962	0.4593	0.8514	0.8022	0.9105	0.9504	0.6868	0.4814			1.0203		0.7392	0.2669	0.6245	0.662	0.7808	0.8102	0.8424	0.6474	1.1949	0.8012	0.8054	1.0044	0.8463	0.6179	0.9285
0.3954	0.7708	0.4681	0.3443	0.6064	0.4315	0.8751	0.5119	1.0694	0.5703	0.7504	1.0806	0.4108		0.565	1.1856	1.2553	1.2913	0.8021	0.7396	0.5794	0.7932	0.8008	0.9841	0.6648	1.0308	0.4317			0.8745		0.6162	0.3649	0.608	0.7999	1.2607	0.5919	1.1415	0.826	0.8572	0.8229	0.5776	0.8218	0.6736	0.6028	0.9947
0.3869	0.7444	0.5039	0.3459	0.4106	0.3558	0.9766	0.5304	1.0382	0.4565	1.0829	0.8322	0.4386		0.5765	0.9892		1.1911	1.1575	0.8776	0.6954	0.7319	0.6545	0.8126	1.0015	0.7491	0.4549			0.7301		0.73	0.273	0.6939	0.7807	1.1803	0.7985	0.7401	0.7828	1.0608	0.9202	0.7576	1.051	0.824	0.7852	0.8505
0.4902	0.8351	0.5051	0.3681	0.4476	0.4285	0.9458	0.5252	1.4571	0.3837	1.1935	1.1213	0.4412		0.6345	1.306		1.6504	0.8429		0.626	0.6709	0.8361	0.7935	0.781	0.8636	0.4946			0.9759		0.6102	0.3332	0.622	0.8797	0.6355	1.0014	0.9602	0.6345	1.0322	1.0862	0.7953	1.1402	0.8523	0.7242	0.9933
0.4669	0.8826	0.4808	0.4932	0.3944	0.4631	0.9827	0.5304	0.7488	0.3425	0.9058	1.253	0.479		0.5641	0.7717		1.2368	1.4861		0.5391	0.6518	0.5773	0.9071	0.8678	1.1347	0.4905			0.9342		0.6606	0.3488	0.888	0.7741	0.878	0.899	0.8257	0.7789	1.1595	0.7084	0.9528	0.8993	0.7077	0.6844	1.1101
0.5031	0.8987	0.4896	0.4886	0.4052	0.4301	1.0343	0.4917	1.3642	0.3832	1.021	0.9005	0.4578			0.8359		1.5316	0.9083		0.4691	0.6209	0.6422	0.8049	1.0236	0.8729	0.4597			0.8558		0.829	0.3631	0.774	0.7943	0.9986	0.7226	0.524	0.6855	0.874	0.7857	0.7714	0.7563	0.8891	0.7849	0.9189
0.4062	0.7598	0.4748	0.4463	0.5713	0.4732	1.318	0.5384	0.9247	0.5396	1.0013	0.8424	0.4584			1.1656		1.2067	0.6443		0.5507	0.6526	0.5811	1.017	0.9414		0.4688					0.9411	0.2875	0.8029	0.8101	0.6324	0.8426	0.923	0.7405	0.7819	0.6979	0.961	0.9918	0.8044	0.7781	0.9899
0.4184	0.7017	0.4619	0.5127	0.4818	0.3638	1.2529	0.5358	1.3775	0.4903	0.9565	0.9361	0.4284			1.156		0.9449			0.6871	0.7009	0.7561	0.7303	1.371		0.4871					0.7854	0.391	0.965	0.7133	0.7696	0.8515	1.0143	0.7303	0.8416	0.7602	1.14	0.9009			1.0522
0.4508	0.6657	0.5235	0.3953	0.3985	0.3115	1.1777	0.5198	1.1364	0.4327	1.6166	0.9376	0.5369			1.2872		0.9553			0.6515	0.6918	0.6966	0.7357	1.0519		0.4873					0.6187	0.3828	0.6756	0.7883	0.6619	0.6328	1.0235	0.6821	1.0635	0.929	0.8058	0.78			1.0851
0.3563	0.7528		0.4622	0.4405	0.3388	1.1582	0.5376	1.3391	0.4688	1.0101	1.3368	0.4494			1.0482		1.4283			0.6054	0.6545	0.776	0.6422	0.8025		0.3766					0.6253	0.4258	1.0376	0.6606	0.9846	0.8147	0.5356	0.8362	1.0237	0.8408	1.3932	1.0306			1.0993
0.4162	0.6054		0.35	0.4582	0.4076	1.2131	0.5247	0.7267	0.4173	0.9556	0.8191	0.4267			0.9681		1.3245			0.634	0.6148	0.6794	0.8442	0.979		0.4632					0.6926	0.9131	0.7739	0.7346	0.7936	0.8218	0.8825	0.677	0.7661	0.7174	1.1896	0.8699			1.2554
0.499	0.6711		0.307	0.4761	0.3889	1.0017	0.5222	1.4416	0.4909	1.1525	0.868	0.4334			1.3101		1.41			0.6774	0.6729	0.6482	0.9387	1.1129		0.4596					0.626	0.686	0.869	0.7545	0.8458	0.8778		0.5184	1.2003	0.7031	1.1103	0.8492			1.052
0.4459	0.7331			0.3325	0.5192			1.1775		0.6783	1.0472	0.449			1.4087		1.4746				0.5612	0.6657	0.864	0.847		0.4686					0.5487	0.5686	0.9028	0.7066	0.7805	0.745		0.728	0.8375	0.7876	0.8928	0.969			0.972
0.4164				0.3316	0.4272			1.3904		1.1887	1.0204	0.4286			1.346		1.0712				0.791	0.7092	0.8765	0.8532		0.5057					0.8171	0.7332	0.7653	0.8237	0.9721	0.7309		0.7473	1.1743	0.9017	1.1875	1.091
0.4935				0.3221	0.5446					0.9219	1.1083	0.4342			1.3927		1.2814				0.6168	0.6511	0.848	0.7959							0.6503	0.8609	0.8668	0.6079	1.0787	0.7419		0.9242	1.0477	1.0532	0.9773	1.0215
0.5129				0.3154	0.5884					0.7038	1.0747	0.4185			1.1497						0.6361	0.677	0.9211	0.8397							0.6271	1.0233	0.6641	0.5522	0.8591	0.8906		0.8179	0.8521	0.8771	1.2271	1.0914
0.5298				0.3613	0.4987						0.9247	0.4091			0.9657						0.6256	0.6962	0.7468	0.6085							0.8709	0.5568	0.7599	0.8748	1.2217	0.8699		0.7231	0.6764	1.0618	0.9056	0.7743
0.4701				0.2991	0.5176						0.6302	0.4564			1.0102						0.4886	0.6981	0.7958	0.5565							0.6889	0.6545	0.7237	0.6013	0.8609	0.9384		0.9268	1.0867	1.4144	0.9308	0.9086
0.4447				0.3457	0.4303						0.7649	0.4592									0.7351	0.6542	0.8588	0.6774							0.674	0.7214	0.8558	0.6318	0.8516	0.6483		0.7001	1.1612	0.9305	1.0394
0.437				0.3536	0.4581						0.8504	0.445									0.7327	0.7858	0.8017	0.8294							0.5599	0.8554	0.8706	0.7435	0.7658	0.7594		0.6368	0.9765	0.8853	0.9108
0.5661				0.3369	0.3951						0.7233	0.4528									0.6655	0.5704	0.951	0.9075							0.6737	0.4707	0.8383	0.6822	0.8585			0.6694	0.8978	0.8588	1.3271
0.4311				0.3627	0.3869						0.7141	0.4339									0.8041	0.7587	0.6016	0.7021							0.5425	0.9059	0.7946	0.6975	0.8273			0.8194	1.1719	0.9326	0.823
0.5803				0.3452	0.4008						0.7646	0.4677									0.7518		0.812	0.9687							0.6686	0.8034	0.8416	0.7591	0.7831			0.7234	0.8533	1.0769	0.9446
0.5055				0.3303	0.5765						0.6836	0.459									0.8972		0.8723	0.3565							0.6363	0.9479	0.7041	0.6731	0.6369				0.7168		0.9266
0.5094				0.3276	0.4837						0.9254	0.4621									0.7853		0.893	0.6107							0.4912	1.2609	0.9413	0.7978	0.6645				0.8887		0.955
				0.3079	0.3901						1.0934	0.4784									0.9625		0.746	0.828							0.7937	0.5309	0.8065	0.7641					0.7266		1.4573
				0.3329	0.4197						0.9655	0.4173									0.7856		0.8488	1.166							0.7337	1.0736	0.8102	0.7283					0.8497		0.8989
				0.3231	0.5597						0.9935	0.4826									0.9961		0.849	0.7425							0.7976	1.2263	0.7922	0.6692					0.9047		0.8049
				0.3657	0.4674						0.8124	0.4918									0.8723		0.9977	0.8296							0.5723	0.584	0.7087	0.8599					0.918		0.6226
					0.439						0.7363	0.5212									0.8569		0.6237	0.5344							0.7051	0.4656	0.8292	0.8675					1.3867		0.9375
					0.4717						1.3548	0.4807									0.8889		0.7552	0.5951							1.1964	0.5468	0.8492	0.8612					1.0375		1.1073
											0.6775	0.4741									0.6796		0.7431	0.8557							1.0341	0.5322	0.8321	0.9068					0.959		1.1004
											0.8684	0.4591									0.7614		0.8128	0.9683							0.7918	0.7285	0.8713	0.6252					1.0784		0.8787
											0.6171	0.4735									0.8978		0.7655	0.8763							0.6531	0.4754	0.7983	0.5764					0.8083		0.8846
											0.6115	0.4451									0.7496		0.9153	0.7							1.0667		0.7447						0.8149		0.9369
											0.5094	0.4616									0.9449		0.6982	0.5876							1.2569		0.8634						0.8847		0.6803
											0.8143	0.4635									1.0386		0.9868	0.5676							0.9923		0.7836						0.7452		1.0411
											0.8706	0.4694									0.7533		1.0723	0.8184							0.6918		0.6267						0.621		0.827
											1.1288												0.7251	0.6467							0.7295		0.8128						0.437
											1.3656												0.9759	0.8329									0.7249						0.7457
											0.9219												0.8133	0.7721									0.9668						0.3875
																								0.9138									1.1173						0.4086
																								0.8212									1.2902						0.6862
																								0.9697									0.9934						0.6311
																								0.8732									0.6728						0.5221
																																	0.7962						1.4347
																																							0.4621
																																							0.6593
																																							0.6849
																																							0.977
