# Supplementary material for: Intrinsically disordered regions are not sufficient to direct the compartmental localization of nucleolar proteins in the nucleus
Source: PLoS Biol. 2023 Nov 9;21(11):e3002378. doi: 10.1371/journal.pbio.3002378 (PMC10662738; doi:10.1371/journal.pbio.3002378)
Supplement: S3 Data — Analysis of co-localization using Pearson’s coefficient between Gar1 and Fbl with and without hexanediol (p < 0.05) N = 35 (control) and 33 (hexanediol). This experiment was repeated with nucleoli from the oocytes of 3 different frogs and with the fluorescent tags switched (Supplementary data file: S3_Data.xlsx). (XLSX) [file pbio.3002378.s007.xlsx]

## Sheet: Sheet1
Comparing the colocalization (Pearson's Coefficient) of Fbl/Gar1 with and without 1,6-Hexanediol Treatment
Set 1 (figure in paper): Gar1G FblR		Set 2: Gar1G FblR		Set 3: Gar1R FblG
Control	Hexanediol	Control	Hexanediol	Control	Hexanediol
0.973	0.564	0.972	0.932	0.722	0.428
0.97	0.659	0.951	0.937	0.78	0.534
0.951	0.77	0.958	0.913	0.758	0.466
0.947	0.609	0.941	0.912	0.752	0.471
0.931	0.77	0.903	0.901	0.937	0.184
0.959	0.813	0.908	0.884	0.876	0.263
0.964	0.71	0.848	0.894	0.911	0.361
0.972	0.594	0.892	0.923	0.908	0.301
0.958	0.616	0.908	0.898	0.841	0.278
0.942	0.723	0.92	0.896	0.863	0.512
0.929	0.475	0.898	0.886	0.893	0.696
0.968	0.748	0.958	0.955	0.892	0.623
0.95	0.673	0.984	0.941	0.863	0.64
0.962	0.732	0.968	0.892	0.9	0.43
0.94	0.817	0.946	0.925	0.865	0.378
0.951	0.756	0.971	0.805	0.657	0.671
0.976	0.664	0.984	0.837	0.869	0.614
0.962	0.656	0.972	0.795	0.793	0.677
0.979	0.632	0.957	0.782	0.875	0.617
0.977	0.674	0.964	0.859	0.886	0.671
0.972	0.621	0.985	0.851	0.853	0.732
0.967	0.588	0.867	0.807	0.884	0.607
0.961	0.649	0.899	0.837	0.877	0.642
0.958	0.715	0.882	0.841	0.725	0.618
0.947	0.779	0.932	0.845	0.783	0.648
0.94	0.683	0.984	0.785	0.718	0.603
0.937	0.603	0.959	0.786	0.78	0.518
0.934	0.783	0.956	0.839	0.829	0.593
0.956	0.829	0.958	0.806	0.844	0.46
0.962	0.747	0.954	0.784	0.864
0.943	0.666	0.953	0.816	0.814
0.93	0.617	0.94	0.828	0.82
0.951	0.642	0.961	0.807
0.962		0.903	0.78
0.942		0.938	0.783
